# Supplementary material for: Knowledge, Attitudes, and Practices of Pregnant Women and Hospital Staff Regarding Umbilical Cord Blood Banking: Systematic Review and Meta-Analysis
Source: Healthcare (Basel). 2024 Oct 25;12(21):2131. doi: 10.3390/healthcare12212131 (PMC11544813; doi:10.3390/healthcare12212131)
Supplement: Supplementary file 1 [file healthcare-12-02131-s001.zip]

Archive with 7 entries (7 files):
- 1 - Figure S1 - funnel.jpg
- 2 - Figure S2- region.tif
- 3 - Table S1- ROBINS-I.pdf
- 4 - Table S2- NOS.pdf
- 5 - Supplementary File S1.pdf
- 6 - Supplementary File S2.pdf
- 7 - Supplementary File S3.pdf
